# Supplementary material for: Tracking priming-induced language recovery in aphasia with pre-trained language models
Source: Front Artif Intell. 2025 Oct 30;8:1668399. doi: 10.3389/frai.2025.1668399 (PMC12611953; doi:10.3389/frai.2025.1668399)
Supplement: Supplementary file 1 [file Data_Sheet_1.ZIP]

Archive with 7 entries (7 files):
- 02_prompting.ipynb
- 01_ConditionalSurp.ipynb
- 04_stats1.R
- 05_stats3.R
- 04_stats2.R
- 04a_stats_slope.R
- 07a_llm_prompt_results_figures_cleaned.py
