# Supplementary material for: Tracking priming-induced language recovery in aphasia with pre-trained language models
Source: Front Artif Intell. 2025 Oct 30;8:1668399. doi: 10.3389/frai.2025.1668399 (PMC12611953; doi:10.3389/frai.2025.1668399)
Supplement: Supplementary file 1 [file Data_Sheet_1.ZIP › 02_prompting.ipynb]

# %% [markdown]
# Load dataset

# %% [code]
import pandas as pd
import numpy as np
from numpy import mean
from numpy import std
import os
import math
import csv
import shutil, sys

# %% [code]
from google.colab import drive
drive.mount('/content/drive')
data = ('/content/drive/My Drive/todo/')

# %% [code]
mydf = pd.read_csv(data + 'todo.csv', index_col = 0)
mydf.tail()

# %% [markdown]
# **Set up LLM**


# %% [code]
!pip install replicate

# %% [markdown]
**Create helpers for Llama 2 and Llama 3**

# %% [code]
from huggingface_hub import login
login("todo")

# %% [code]
import time
import os
import replicate

os.environ["REPLICATE_API_TOKEN"] = 'todo'
replicate.Client(api_token='YOUR_API_TOKEN')

# %% [code]
import replicate

# %% [code]
def llama3_8b(prompt, temperature=0.0):
  output = replicate.run(
    "meta/meta-llama-3-8b-instruct",
    input={
        "prompt": prompt,
        "max_tokens": 2048,
        "temperature": temperature})
  return "".join(output)

# %% [markdown]
# **Prototyping First run**

# %% [code]
from google.colab import files
uploaded = files.upload()

# %% [code]
import json

jsonl_data = []
filename = "00_anagram_prompting_correct.jsonl"

with open(filename, "r") as f:
    for line in f:
        jsonl_data.append(json.loads(line))

for item in jsonl_data:
    print(item)

# %% [code]
target_production_cleaned = mydf['Target Production Cleaned'][0]
target_sentence = mydf['Target Sentence'][0]

transition = f"""
## Instructions:
Return 1 if Target Production Cleaned is correct given the Target Sentence and 0 otherwise.
Here are some examples to understand the task:

"""
for item in jsonl_data:
    for key, value in item.items():
        transition += f"{key}: {value}\n"
    transition += "\n" # Add a separator between items

transition += f"""
Now, evaluate the following:
Target Sentence: {target_sentence}
Target Production Cleaned: {target_production_cleaned}
"""

output = llama3_8b(transition)
output

# %% [markdown]
# Run the dataset

# %% [code]
def apply_llama_to_dataframe(df, save_path):
  results = []
  for index, row in df.iterrows():
    target_production_cleaned = row['Target Production Cleaned']
    target_sentence = row['Target Sentence']

    transition = f"""
    ## Instructions:
    Return 1 if Target Production Cleaned is correct given the Target Sentence and 0 otherwise.
    Now, evaluate the following and only return 1 or 0 without explaining:
    Target Sentence: {target_sentence}
    Target Production Cleaned: {target_production_cleaned}
    """

    while True:
      try:
        output = llama3_8b(transition)
        break  # Exit the loop if successful
      except replicate.exceptions.ReplicateError as e:
        if "rate limit" in str(e):  # Check for rate limit error
          print("Rate limit hit. Sleeping for 10 seconds...")
          time.sleep(10)
        else:
          print(f"Error: {e}")
          break  # Exit if other error

    results.append(output)
    df.loc[index, 'llama3_8b_correct'] = output
    df.to_csv(save_path)
    print(f"DataFrame saved after processing row {index}")

  return results

save_path = '/content/drive/My Drive/todo.csv'
results = apply_llama_to_dataframe(mydf, save_path)
mydf

# %% [markdown]
# Remove attempts and symbols in Target Production

# %% [code]
import re
import pandas as pd

def clean_text(text):
    if not isinstance(text, str):
        text = str(text)
    text = re.sub(r'\([^)]*\)', '', text)

    text = re.sub(r'[^\x00-\x7F]+', '', text)
    text = re.sub(r'<[^>]*>', '', text)
    text = re.sub(r'\[[^]]*\]', '', text)
    text = re.sub(r'\{[^}]*\}', '', text)

    text = re.sub(r'[^\w\s,.]', '', text)

    text = re.sub(r'\.{3,}', '', text) # Remove "..."
    text = re.sub(r'\s+', ' ', text) # Remove extra spaces
    text = text.strip()

    text = text.lstrip()

    text = text.strip() if text != text.lstrip() else text

    return text

mydf['Target Production ReCleaned'] = mydf['Target Production'].astype(str).apply(clean_text)

print(mydf['Target Production ReCleaned'].head())
