# Supplementary material for: Tracking priming-induced language recovery in aphasia with pre-trained language models
Source: Front Artif Intell. 2025 Oct 30;8:1668399. doi: 10.3389/frai.2025.1668399 (PMC12611953; doi:10.3389/frai.2025.1668399)
Supplement: Supplementary file 1 [file Data_Sheet_1.ZIP › 01_ConditionalSurp.ipynb]

# %% [markdown]
# Prep df

# %% [code]
# set folders variable
from google.colab import drive
drive.mount('/content/drive')

import pandas as pd
import numpy as np
import re
import math
import os
import string
import shutil, sys, glob

data = ('/content/drive/My Drive/todo/')

# %% [markdown]
# minicons Load LLMs

# %% [code]
!pip install minicons

# %% [code]
from minicons import cwe, scorer

# %% [code]
gpt2 = scorer.IncrementalLMScorer('gpt2') # needs to be CPU or GPU not TPU

# %% [markdown]
# Custom functions

# %% [code]
def target_surprisal_avg(model, sentence, target):
  temp = []
  temp.append(sentence)
  surp = model.token_score(temp, surprisal = True, base_two = True)
  tuple_list = surp[0]
  # y is a tuple (word: surprisal)
  result = [y[1] for x, y in enumerate(tuple_list) if y[0] == target]
  # handle 'drives up' cases only if there is no exact match
  if len(result) == 0:
    result = [y[1] for x, y in enumerate(tuple_list) if y[0] in target]
  # take the average [also handle 'drives up' cases]
  return round(np.nanmean(result), 3)

# %% [code]
def get_tokens_len_score(sent, model):
  input = []
  input.append(sent)
  output = model.token_score(input, surprisal = True, base_two = True)
  result = []
  #result.append([len(output[0]), output[0]])
  return len(output[0])

# %% [code]
def target_oov(model, sentence, target):
  temp = []
  temp.append(sentence)
  surp = model.token_score(temp, surprisal = True, base_two = True)
  # print('surp: ', surp)
  tuple_list = surp[0]
  # y is a tuple (word: surprisal)
  result = [y[1] for x, y in enumerate(tuple_list) if y[0] == target]
  # print('result: ', result)
  # handle 'drives up' cases only if there is no exact match
  if len(result) == 1:
    return 0
  else:
    #print('OOV: ', target)
    return 1

# %% [code]
def response_mean_surp(response, model):
  # Check if response is a string and not empty
  if isinstance(response, str) and response:
    surp_scores = []
    input = [response]
    for sent in input:
      # to remove the last empty string element
      if len(sent) > 0:
        score = model.sequence_score([sent], reduction=lambda x: -x.mean(0).item())
        surp_scores.append(score[0])
    return round(np.mean(surp_scores), 3)
  # Handle non-string or empty responses
  else:
    return np.nan # or any other desired value for missing data

# %% [code]
def tokenwise_surp(response, model):
    if response is None or response == "":
            return []
    if type(response) == str and len(response) > 0:
        score = model.token_score([response], surprisal = True, base_two = True)
        return score[0]
    else:
        return ''

# %% [markdown]
# clean disfluencies

# %% [code]
def clean_target_production(text):
  """
  Removes parentheses, ellipses, and {pp} from the given text.
  """
  text = str(text)
  text = re.sub(r'\(', '', text)
  text = re.sub(r'\)', '', text)
  text = re.sub(r'\.\.\.', '', text)  # Remove ellipses
  text = re.sub(r'\{pp\}', '', text)  # Remove {pp}
  return text.strip()

clean_target_production('(test) and ... test {pp}')

# %% [code]
anagramdf = pd.read_csv('/content/drive/My Drive/todo/' + 'todo.csv')

# %% [code]
anagramdf['Target Production Cleaned'] = anagramdf['Target Production'].apply(clean_target_production)
anagramdf['target_sent_gpt2_CondSurp_mean_cleaned'] = anagramdf.apply(lambda row: calculate_conditional_log_prob(row['Target Sentence'], row['Target Production Cleaned']), axis=1)

anagramdf
