# Supplementary material for: Tracking priming-induced language recovery in aphasia with pre-trained language models
Source: Front Artif Intell. 2025 Oct 30;8:1668399. doi: 10.3389/frai.2025.1668399 (PMC12611953; doi:10.3389/frai.2025.1668399)
Supplement: Supplementary file 1 [file Data_Sheet_1.ZIP › 04_stats1.R]

library(ggplot2)
library(tidyr)
library(dplyr)
library(tidyverse)
library(plyr)
library('psych')
mydata = read.csv('dataset.csv')
colnames(mydata)

mydata$timepoint = as.factor(mydata$timepoint)
mydata$group = as.factor(mydata$group)
mydata$ParticipantID = as.factor(mydata$ParticipantID)

pwa = mydata[mydata$group == 'APH', ]
ctrl = mydata[mydata$group == 'AM', ]

A1 = mydata[mydata$timepoint == 'Anagram 1', ]
A2 = mydata[mydata$timepoint == 'Anagram 2', ]
A3 = mydata[mydata$timepoint == 'Anagram 3', ]

# Filter out ParticipantIDs with fewer than two unique timepoints
filtered_data <- mydata %>%
  group_by(ParticipantID) %>%
  filter(n_distinct(timepoint) > 1) %>%
  ungroup()


############
#############################################################################
############Linar Regression Line plot surp not using minicons###############       
plot_data <- filtered_data %>%
  dplyr::group_by(group, ParticipantID, timepoint) %>%
  dplyr::summarise(mean_value = mean(target_sent_gpt2NotMinicons_CondSurp_mean_cleaned, na.rm = TRUE), .groups = "drop")
plot_data

fig = ggplot(plot_data, aes(x = timepoint, y = mean_value, color = as.factor(ParticipantID), group = ParticipantID)) +
  geom_line() +
  geom_point() +
  facet_grid(~ group, scales = "free_y",
             labeller = labeller(group = c("AM" = "AEM", "APH" = "PWA"))) + # Map AM→AEM, APH→PWA
  labs(
    x = element_blank(), 
    y = "Mean GPT2-Surprisals",
    color = "ParticipantID"
  ) +
  theme_bw() +
  theme(
    legend.position = "none",
    strip.text = element_text(size = 15),
    axis.text.x = element_text(size = 12),
    axis.title.y = element_text(size = 12)
  ) +
  scale_x_discrete(
    breaks = c("Anagram 1", "Anagram 2", "Anagram 3"),
    labels = c("Pre-test", "Post-test 1", "Post-test 2") # Rename x-axis labels
  )

fig
ggsave('04_gpt2surpNotMinicons_individual_line_byTime.png', fig, 
       dpi = 300)       

############Within PWA: Inverse Preference; both pwa and ctrl show sig###############
library(lme4)
library(lmerTest)
pwa_data = filtered_data[filtered_data$group=='APH', ]
ctrl_data = filtered_data[filtered_data$group=='AM', ]

# Fit the linear mixed-effects model
lmm_gpt2_pwa <- lmer(
  target_sent_gpt2_CondSurp_mean_cleaned ~ 
    timepoint +  # Fixed effect of time
    (1 + timepoint | ParticipantID),  # Random intercepts and slopes for participants
  data = pwa_data,
  REML = FALSE
)
summary(lmm_gpt2_pwa)

lmm_gpt2_ctrl <- lmer(
  target_sent_gpt2_CondSurp_mean_cleaned ~ 
    timepoint +  # Fixed effect of time
    (1 + timepoint | ParticipantID),  # Random intercepts and slopes for participants
  data = ctrl_data,
  REML = FALSE
)
summary(lmm_gpt2_ctrl)

lmm_llama_pwa <- lmer(
  target_sent_llama2_CondSurp_mean_cleaned ~ 
    timepoint +  # Fixed effect of time
    (1 + timepoint | ParticipantID),  # Random intercepts and slopes for participants
  data = pwa_data,
  REML = FALSE
)
summary(lmm_llama_pwa)

lmm_llama_ctrl <- lmer(
  target_sent_llama2_CondSurp_mean_cleaned ~ 
    timepoint +  # Fixed effect of time
    (1 + timepoint | ParticipantID),  # Random intercepts and slopes for participants
  data = ctrl_data,
  REML = FALSE
)
summary(lmm_llama_ctrl)
