# Supplementary material for: Tracking priming-induced language recovery in aphasia with pre-trained language models
Source: Front Artif Intell. 2025 Oct 30;8:1668399. doi: 10.3389/frai.2025.1668399 (PMC12611953; doi:10.3389/frai.2025.1668399)
Supplement: Supplementary file 1 [file Data_Sheet_1.ZIP › 05_stats3.R]

library(ggplot2)
library(dplyr)
library(tidyr)
library(ggpubr)
library(broom)

# Load data
data <- read.csv("dataset_derived.csv")

# Filter for group APH and only the three timepoints of interest.
data <- data %>% 
  filter(group == "APH", 
         timepoint %in% c("Anagram 1", "Anagram 2", "Anagram 3"))

# Assume that 'Unnamed: 0' is a subject identifier.
data <- data %>% mutate(subject = as.character(`ParticipantID`))

# Pivot data wider so that each subject has a single (aggregated) value per timepoint.
data_wide <- data %>% 
  pivot_wider(
    id_cols = subject,
    names_from = timepoint, 
    values_from = c(Correct, 
                    target_sent_gpt2NotMinicons_CondSurp_mean_cleaned, 
                    target_sent_gpt2_CondSurp_mean_cleaned, 
                    target_sent_llama2_CondSurp_mean_cleaned, 
                    target_sent_mistral_CondSurp_mean_cleaned),
    names_sep = "_",
    # Aggregate multiple entries per subject/timepoint by taking the mean
    values_fn = list(
      Correct = function(x) mean(as.numeric(x), na.rm = TRUE),
      target_sent_gpt2NotMinicons_CondSurp_mean_cleaned = function(x) mean(as.numeric(x), na.rm = TRUE),
      target_sent_gpt2_CondSurp_mean_cleaned = function(x) mean(as.numeric(x), na.rm = TRUE),
      target_sent_llama2_CondSurp_mean_cleaned = function(x) mean(as.numeric(x), na.rm = TRUE),
      target_sent_mistral_CondSurp_mean_cleaned = function(x) mean(as.numeric(x), na.rm = TRUE)
    )
  )

# For each subject, compute differences for Anagram 1 vs. Anagram 2.
data_wide <- data_wide %>% mutate(
  Correct_diff_A1_A2 = as.numeric(`Correct_Anagram 2`) - as.numeric(`Correct_Anagram 1`),
  gpt2NotMinicons_CondSurp_diff_A1_A2 = as.numeric(`target_sent_gpt2NotMinicons_CondSurp_mean_cleaned_Anagram 1`) - 
    as.numeric(`target_sent_gpt2NotMinicons_CondSurp_mean_cleaned_Anagram 2`),
  gpt2_CondSurp_diff_A1_A2 = as.numeric(`target_sent_gpt2_CondSurp_mean_cleaned_Anagram 1`) - 
    as.numeric(`target_sent_gpt2_CondSurp_mean_cleaned_Anagram 2`),
  llama2_CondSurp_diff_A1_A2 = as.numeric(`target_sent_llama2_CondSurp_mean_cleaned_Anagram 1`) - 
    as.numeric(`target_sent_llama2_CondSurp_mean_cleaned_Anagram 2`),
  mistral_CondSurp_diff_A1_A2 = as.numeric(`target_sent_mistral_CondSurp_mean_cleaned_Anagram 1`) - 
    as.numeric(`target_sent_mistral_CondSurp_mean_cleaned_Anagram 2`)
)

# And for Anagram 2 vs. Anagram 3.
data_wide <- data_wide %>% mutate(
  Correct_diff_A2_A3 = as.numeric(`Correct_Anagram 3`) - as.numeric(`Correct_Anagram 2`),
  gpt2NotMinicons_CondSurp_diff_A2_A3 = as.numeric(`target_sent_gpt2NotMinicons_CondSurp_mean_cleaned_Anagram 2`) - 
    as.numeric(`target_sent_gpt2NotMinicons_CondSurp_mean_cleaned_Anagram 3`),
  gpt2_CondSurp_diff_A2_A3 = as.numeric(`target_sent_gpt2_CondSurp_mean_cleaned_Anagram 2`) - 
    as.numeric(`target_sent_gpt2_CondSurp_mean_cleaned_Anagram 3`),
  llama2_CondSurp_diff_A2_A3 = as.numeric(`target_sent_llama2_CondSurp_mean_cleaned_Anagram 2`) - 
    as.numeric(`target_sent_llama2_CondSurp_mean_cleaned_Anagram 3`),
  mistral_CondSurp_diff_A2_A3 = as.numeric(`target_sent_mistral_CondSurp_mean_cleaned_Anagram 2`) - 
    as.numeric(`target_sent_mistral_CondSurp_mean_cleaned_Anagram 3`)
)

# Create two datasets (one for each pair) and rename columns for uniformity.
diff_A1_A2 <- data_wide %>% 
  dplyr::select(subject, Correct_diff_A1_A2, 
         gpt2NotMinicons_CondSurp_diff_A1_A2, 
         gpt2_CondSurp_diff_A1_A2, 
         llama2_CondSurp_diff_A1_A2, 
         mistral_CondSurp_diff_A1_A2) %>% 
  dplyr::rename(
    Correct_diff = Correct_diff_A1_A2,
    gpt2NotMinicons_CondSurp_diff = gpt2NotMinicons_CondSurp_diff_A1_A2,
    gpt2_CondSurp_diff = gpt2_CondSurp_diff_A1_A2,
    llama2_CondSurp_diff = llama2_CondSurp_diff_A1_A2,
    mistral_CondSurp_diff = mistral_CondSurp_diff_A1_A2
  ) %>% 
  mutate(pair = "Anagram1_vs_Anagram2")

diff_A2_A3 <- data_wide %>% 
  dplyr::select(subject, Correct_diff_A2_A3, 
         gpt2NotMinicons_CondSurp_diff_A2_A3, 
         gpt2_CondSurp_diff_A2_A3, 
         llama2_CondSurp_diff_A2_A3, 
         mistral_CondSurp_diff_A2_A3) %>% 
  dplyr::rename(
    Correct_diff = Correct_diff_A2_A3,
    gpt2NotMinicons_CondSurp_diff = gpt2NotMinicons_CondSurp_diff_A2_A3,
    gpt2_CondSurp_diff = gpt2_CondSurp_diff_A2_A3,
    llama2_CondSurp_diff = llama2_CondSurp_diff_A2_A3,
    mistral_CondSurp_diff = mistral_CondSurp_diff_A2_A3
  ) %>% 
  mutate(pair = "Anagram2_vs_Anagram3")

# Combine the difference datasets.
diff_all <- bind_rows(diff_A1_A2, diff_A2_A3)

# Pivot the CondSurp differences into long format.
plot_data <- diff_all %>% 
  pivot_longer(
    cols = c(gpt2NotMinicons_CondSurp_diff, gpt2_CondSurp_diff, 
             llama2_CondSurp_diff, mistral_CondSurp_diff),
    names_to = "CondSurp_Type",
    values_to = "CondSurp_diff"
  )

# Generate scatter plot: Correct_diff vs. CondSurp_diff
plot_data_sub = plot_data[plot_data$CondSurp_Type != "gpt2NotMinicons_CondSurp_diff", ]
plot_data_sub$CondSurp_Type[plot_data_sub$CondSurp_Type == 'gpt2_CondSurp_diff'] <- 'GPT2'
plot_data_sub$CondSurp_Type[plot_data_sub$CondSurp_Type == 'llama2_CondSurp_diff'] <- 'Llama2'
plot_data_sub$CondSurp_Type[plot_data_sub$CondSurp_Type == 'mistral_CondSurp_diff'] <- 'Mistral'


p <- ggplot(plot_data_sub, aes(x = Correct_diff, y = CondSurp_diff)) +
  geom_jitter(width = 0.1, height = 0, alpha = 0.5) +
  geom_smooth(method = "lm", se = FALSE, color = "brown") +
  facet_grid(~ CondSurp_Type, scales = "free") +
  theme_bw() +
  theme(legend.position = "none",
        strip.text = element_text(
          size = 15),
        axis.title.x=element_text(size=12),
        axis.title.y=element_text(size=12)) +
  stat_cor(method = "pearson", label.x.npc = 0.1, label.y.npc = 0.9, size = 4) +
  labs(#title = "Correlation between Increase in Correct and Reduction in Surprisals",
       #subtitle = "Comparing differences: Anagram1 vs. Anagram2 and Anagram2 vs. Anagram3",
       x = "Increase in Correct Responses",
       y = "Reduction in Surprisals") 

p

ggsave('05_scatter_plot_corr.png', p,
       dpi = 300)

# Additionally, view the correlation test results.
corr_results <- plot_data %>% 
  group_by(CondSurp_Type) %>% 
  do(tidy(cor.test(.$Correct_diff, .$CondSurp_diff, method = "pearson")))

print(corr_results)
