# Supplementary material for: Tracking priming-induced language recovery in aphasia with pre-trained language models
Source: Front Artif Intell. 2025 Oct 30;8:1668399. doi: 10.3389/frai.2025.1668399 (PMC12611953; doi:10.3389/frai.2025.1668399)
Supplement: Supplementary file 1 [file Data_Sheet_1.ZIP › 04_stats2.R]

library(ggplot2)
library(tidyr)
library(dplyr)
library(tidyverse)
library(plyr)
library(rstatix)
library(ggpubr)

mydata = read.csv('dataset.csv')
colnames(mydata)

# inversed preference plots
mydata$timepoint = as.factor(mydata$timepoint)
mydata$group = as.factor(mydata$group)
mydata$ParticipantID = as.factor(mydata$ParticipantID)
mydata$target_sent_gpt2NotMinicons_CondSurp_mean_cleaned = scale(mydata$target_sent_gpt2NotMinicons_CondSurp_mean_cleaned)

pwa = mydata[mydata$group == 'APH', ]
ctrl = mydata[mydata$group == 'AM', ]

############Using Minicons: Inverse preference (IP): all productions of APH over time gpt2 not minicons###############
figure1group = mydata
figure1group$timepointInt[figure1group$timepoint == 'Anagram 1'] = 1
figure1group$timepointInt[figure1group$timepoint == 'Anagram 2'] = 2
figure1group$timepointInt[figure1group$timepoint == 'Anagram 3'] = 3

fig1 = ggplot(figure1group, aes(x = factor(timepointInt), y = target_sent_gpt2_CondSurp_mean_cleaned)) +
  geom_boxplot(aes(color = group)) +
  geom_smooth(method = "lm", aes(group = group, linetype = group), size = 0.5) +
  facet_wrap(~ group, labeller = labeller(group = c("AM" = "AEM", "APH" = "PWA"))) + # map AM→AEM, APH→PWA
  labs(
    x = element_blank(),
    y = "GPT2-surprisals"
  ) +
  theme_bw() +
  theme(
    legend.position = "none",
    axis.title.x = element_blank()
  ) +
  scale_x_discrete(
    breaks = c("1", "2", "3"),
    labels = c("Pre-test", "Post-test 1", "Post-test 2") # updated axis labels
  )

# add p-values
stat.test = figure1group %>%
  group_by(group) %>%
  t_test(target_sent_gpt2_CondSurp_mean_cleaned ~ timepoint) %>%
  adjust_pvalue(method = "bonferroni") %>%
  add_significance()

stat.test = stat.test %>% add_xy_position(x = "timepoint")

fig1 + stat_pvalue_manual(stat.test)

ggsave('04_surp_gpt2_minicons_inverse_pref_allProductions.png',  
       dpi = 300)
