# Supplementary material for: Tracking priming-induced language recovery in aphasia with pre-trained language models
Source: Front Artif Intell. 2025 Oct 30;8:1668399. doi: 10.3389/frai.2025.1668399 (PMC12611953; doi:10.3389/frai.2025.1668399)
Supplement: Supplementary file 1 [file Data_Sheet_1.ZIP › 04a_stats_slope.R]

############ slope difference ~ surp at Anagram1 + time|participant, 
##where slope difference = lm(anagram1) - lm(anagram2); 
# also try slope difference = lm(anagram2-3)
data_target <- read.csv("slope_analysis1.csv", stringsAsFactors = FALSE)
data_estimate <- read.csv("slope_analysis0.csv", stringsAsFactors = FALSE)
data_target$ParticipantID = as.factor(data_target$ParticipantID)
data_estimate$ParticipantID = as.factor(data_estimate$ParticipantID)

library(dplyr)
data_target_filtered <- data_target %>%
  filter(timepoint == "Anagram 1" & group == "APH")

# Aggregate the target data to compute the mean surprisal for each ParticipantID
# This will result in one row per ParticipantID with the computed mean.
data_target_agg <- data_target_filtered %>%
  group_by(ParticipantID) %>%
  summarise(mean_surp = mean(target_sent_gpt2NotMinicons_CondSurp_mean_cleaned)) %>%
  as.data.frame()

# Filter data_estimate to include only rows with the desired contrast
data_estimate_filtered <- data_estimate %>%
  filter(contrast == "Anagram 1 - Anagram 2")

# Merge the aggregated target data with the estimate data by ParticipantID
merged_data <- merge(data_estimate_filtered, data_target_agg, by = "ParticipantID")

# View the merged dataset
head(merged_data)

str(merged_data)
# A random effect for ParticipantID cannot be estimated. 
# In this case, consider using a simpler model, such as a linear regression:
scaled_model <- lm(scale(estimate) ~ scale(mean_surp), # + (1 | ParticipantID)
                   data = merged_data)
# Print a summary of the model
summary(scaled_model)

model <- lm(estimate ~ mean_surp, # + (1 | ParticipantID)
            data = merged_data)
# Print a summary of the model
summary(model)

############ slope difference ~ surp at Anagram1 + time|participant, 
##where slope difference = lm(anagram2-3)
# Filter data_estimate to include only rows with the desired contrast
data_estimate_filtered <- data_estimate %>%
  filter(contrast == "Anagram 2 - Anagram 3")

# Merge the aggregated target data with the estimate data by ParticipantID
merged_data <- merge(data_estimate_filtered, data_target_agg, by = "ParticipantID")

# View the merged dataset
head(merged_data)
str(merged_data)

# A random effect for ParticipantID cannot be estimated. 
# In this case, consider using a simpler model, such as a linear regression:
scaled_model <- lm(scale(estimate) ~ scale(mean_surp), # + (1 | ParticipantID)
                   data = merged_data)
# Print a summary of the model
summary(scaled_model)

model <- lm(estimate ~ mean_surp, # + (1 | ParticipantID)
            data = merged_data)
# Print a summary of the model
summary(model)

############ slope difference ~ surp at Anagram1 + time|participant, 
##where slope difference = lm(anagram1-3)
# Filter data_estimate to include only rows with the desired contrast
data_estimate_filtered <- data_estimate %>%
  filter(contrast == "Anagram 1 - Anagram 3")

# Merge the aggregated target data with the estimate data by ParticipantID
merged_data <- merge(data_estimate_filtered, data_target_agg, by = "ParticipantID")

# View the merged dataset
head(merged_data)
str(merged_data)

# A random effect for ParticipantID cannot be estimated. 
# In this case, consider using a simpler model, such as a linear regression:
scaled_model <- lm(scale(estimate) ~ scale(mean_surp), # + (1 | ParticipantID)
                   data = merged_data)
# Print a summary of the model
summary(scaled_model)

model <- lm(estimate ~ mean_surp, # + (1 | ParticipantID)
            data = merged_data)
# Print a summary of the model
summary(model)
