# Supplementary material for: Tracking priming-induced language recovery in aphasia with pre-trained language models
Source: Front Artif Intell. 2025 Oct 30;8:1668399. doi: 10.3389/frai.2025.1668399 (PMC12611953; doi:10.3389/frai.2025.1668399)
Supplement: Supplementary file 1 [file Data_Sheet_1.ZIP › 07a_llm_prompt_results_figures_cleaned.py]

# -*- coding: utf-8 -*-
"""07a_LLM_prompt_results_figures_cleaned.ipynb
"""

# Install a library for Wes Anderson color palettes if not already installed
try:
    import palettable
except ImportError:
    !pip install palettable

import matplotlib.pyplot as plt
from matplotlib.lines import Line2D
import numpy as np
import matplotlib.cm as cm
from matplotlib.patheffects import withStroke

models_updated = ['llama3-8b-instruct', 'llama4-maverick', 'deepseek-r1', 'gpt-4o']
groups = ['PWA', 'AEM', 'Overall']

correctness_f1_updated = {
    'llama3-8b-instruct': [0.745, 0.880, 0.817],
    'llama4-maverick': [0.949, 0.993, 0.972],
    'deepseek-r1': [0.953, 0.989, 0.971],
    'gpt-4o': [0.967, 0.993, 0.980]
}

error_type_accuracy_updated = {
    'llama3-8b-instruct': [0.795, 0.993, 0.869],
    'llama4-maverick': [0.786, 0.954, 0.849],
    'deepseek-r1': [0.689, 0.936, 0.781],
    'gpt-4o': [0.846, 0.973, 0.894]
}

model_styles = {
    'llama3-8b-instruct': {'color': '#3B9AB2', 'marker': 'o'},
    'llama4-maverick': {'color': '#E1AF00', 'marker': 's'},
    'deepseek-r1': {'color': '#F21A00', 'marker': '^'},
    'gpt-4o': {'color': '#EBCC2A', 'marker': 'D'}
}

correctness_color = '#3B9AB2'
error_type_color = '#E13F00'

text_bg_color = 'white'

fig, ax = plt.subplots(figsize=(12, 8))

x_positions = np.arange(len(groups))

dot_offset_models = 0.07
dot_offset_scores = 0.25

text_offset_x = 0.02
text_offset_y_f1 = -0.015
text_offset_y_acc = 0.003

for i, model in enumerate(models_updated):
    marker = model_styles[model]['marker']

    for j, group in enumerate(groups):
        f1 = correctness_f1_updated[model][j]
        x_f1 = x_positions[j] - dot_offset_scores/2 + i * dot_offset_models
        ax.scatter(x_f1, f1,
                   marker=marker, color=correctness_color, s=150, zorder=5)

        ax.text(x_f1, f1 + text_offset_y_f1, f'{f1:.3f}',
                ha='center', va='top', fontsize=10, color=correctness_color,
                bbox=dict(boxstyle='round,pad=0.3', fc=text_bg_color, alpha=0.7, ec='none'),
                zorder=10)

        acc = error_type_accuracy_updated[model][j]
        x_acc = x_positions[j] + dot_offset_scores/2 + i * dot_offset_models
        ax.scatter(x_acc, acc,
                   marker=marker, color=error_type_color, s=150, zorder=5)

        ax.text(x_acc + text_offset_x, acc + text_offset_y_acc, f'{acc:.3f}',
                ha='left', va='bottom', fontsize=10, color=error_type_color,
                 bbox=dict(boxstyle='round,pad=0.3', fc=text_bg_color, alpha=0.7, ec='none'),
                zorder=10)

ax.tick_params(axis='y', labelsize=16)
ax.set_xticks(x_positions)
ax.set_xticklabels(groups, fontsize=16) # Increased x-axis label font size
ax.set_ylim(0.6, 1.03) # Adjusted y-limit slightly
ax.grid(axis='y', linestyle='--', alpha=0.6)

legend_elements = []

legend_elements.append(Line2D([0], [0], marker='X', color='w', label='Classify Correctness (F1 Score)',
                              markerfacecolor=correctness_color, markersize=12)) # Increased marker size in legend
legend_elements.append(Line2D([0], [0], marker='X', color='w', label='Classify Error Type (Accuracy)',
                              markerfacecolor=error_type_color, markersize=12)) # Increased marker size in legend

for model in models_updated:
    legend_elements.append(Line2D([0], [0], marker=model_styles[model]['marker'], color='w', label=model,
                                  markerfacecolor='gray', markersize=12)) # Increased marker size in legend


ax.legend(handles=legend_elements, loc='upper center', bbox_to_anchor=(0.5, -0.15),
          fancybox=True, shadow=True, ncol=3, fontsize=17) # Increased legend font size


plt.tight_layout(rect=[0, 0.1, 1, 1])
plt.show()

fig.savefig('performance_dot_plot_4llms_revised.png', dpi=300)
