# Supplementary material for: Tracking priming-induced language recovery in aphasia with pre-trained language models
Source: Front Artif Intell. 2025 Oct 30;8:1668399. doi: 10.3389/frai.2025.1668399 (PMC12611953; doi:10.3389/frai.2025.1668399)
Supplement: Supplementary file 2 [file Presentation_1.ZIP]

Archive with 3 entries (3 files):
- prompt_template_correctness.jsonl
- prompt_template_ErrorType.jsonl
- Prompting_demo.pdf
