# Supplementary material for: Tracking priming-induced language recovery in aphasia with pre-trained language models
Source: Front Artif Intell. 2025 Oct 30;8:1668399. doi: 10.3389/frai.2025.1668399 (PMC12611953; doi:10.3389/frai.2025.1668399)
Supplement: Supplementary file 2 [file Presentation_1.ZIP › prompt_template_correctness.jsonl]

{"instruction":"Return 1 if the candidate uses a correct Double Object (DO) structure that preserves the target’s meaning; otherwise return 0.","steps":[{"step":1,"description":"If the sentence explicitly uses a preposition like 'to' or 'for' to link the Theme and the Recipient/Goal, return 0."},{"step":2,"description":"Verify that the sentence uses Double Object (DO) structure: Agent, Verb, Recipient/Goal, Theme (Noun‑Verb‑Noun‑Noun).","details":["Slight word order variations (e.g., adverbs, auxiliaries) are acceptable if core argument roles are preserved.","Modifiers (e.g., adjectives, determiners) may vary as long as the Recipient and Theme roles are intact."],"action":"If the structure clearly deviates from DO or inserts a prepositional phrase, return 0."},{"step":3,"description":"Check meaning preservation","criteria":["Articles, tense, and auxiliary verb differences are acceptable.","Ignore typos and allow synonyms or paraphrases listed below.","The same semantic roles must be assigned to the correct participants (Agent, Recipient, Theme)."],"action":"If meaning is preserved despite variations, return 1; otherwise, return 0."}],"allowed_synonyms":{"nouns":{"man":["guy","boy","young man"],"woman":["lady","girl"],"thief":["robber"],"athlete":["sport guy"],"dancer":["ballerina"],"singer":["performer"],"queen":["princess"],"wife":["woman"],"husband":["man"],"policeman":["cop","police officer"],"mailman":["postman"],"girl":["child (if no other child in the picture)"],"bishop":["priest"],"waitress":["server","waiter"],"cheerleader":["girl"]},"verbs":{"transitive":{"weigh":["measure"],"push":["shove"],"lift":["pick up"],"touch":["pat"]},"dative":{"give":["hand","offer","reward"],"award":["give","hand"],"offer":["serve"],"feed":["serve"]}}},"examples":[{"target":"The man is giving the woman the cake.","candidate":"The man gave the woman the cake.","expected_output":1},{"target":"The man is giving the woman the cake.","candidate":"The woman is giving the man the cake.","expected_output":0},{"target":"The man is giving the woman the cake.","candidate":"The man gave a woman a cake.","expected_output":1},{"target":"The man is giving the woman the cake.","candidate":"The man gives the cake to the woman.","expected_output":0},{"target":"The woman is making the man the cake.","candidate":"The woman made the cake for the woman.","expected_output":0}]}
