# Supplementary material for: Tracking priming-induced language recovery in aphasia with pre-trained language models
Source: Front Artif Intell. 2025 Oct 30;8:1668399. doi: 10.3389/frai.2025.1668399 (PMC12611953; doi:10.3389/frai.2025.1668399)
Supplement: Supplementary file 2 [file Presentation_1.ZIP › prompt_template_ErrorType.jsonl]

{"note":"PO means Prepositional Object; DO means Double Object. Apply steps sequentially; return on first match."}
{"step":1,"condition":"Grammatical PO (Agent-Verb-Theme + preposition ‘at/to/for/in’ + Recipient/Goal)","label":"NT_po","example":{"target":"He gave her the cake.","candidate":"He gave the cake to her."}}
{"step":2,"condition":"Grammatical, neither DO nor PO","label":"NT_other","example":{"target":"He sent her a message.","candidate":"She got a message from him."}}
{"step":3,"condition":"Ungrammatical PO (missing or wrong prepositions, arguments, word order) or DO with morpho-syntactic errors","label":"GE","examples":[{"target":"He gave the fireman the bucket.","candidate":"He gave the fireman."}, {"target":"He gave the mayor a speech.","candidate":"He gave a speech by the mayor."}, {"target":"She sent him an email.","candidate":"She sent an email."}, {"target":"The lifeguard fed the fairy the spaghetti.","candidate":"The lifeguard is feeding the fairy to the spaghetti."}]}
{"step":4,"condition":"DO order with wrong noun or verb altering meaning","label":"LE","example":{"target":"He gave the girl a cookie.","candidate":"He is giving pirate the cookie."}}
{"step":5,"condition":"Not a full sentence (no verb or fragment)","label":"NS","example":{"target":"The clown gave the girl a balloon.","candidate":"Clown girl."}}
{"step":6,"condition":"None apply or multiple errors combined","label":"Other"}
